# Supplementary material for: A Successful Bridge Therapy Combining Hypomethylating Agents with Venetoclax for Adult Patients with Newly Diagnosed or Relapsed/Refractory Acute Myeloid Leukemia
Source: Cancers (Basel). 2023 Mar 8;15(6):1666. doi: 10.3390/cancers15061666 (PMC10046472; doi:10.3390/cancers15061666)
Supplement: Supplementary file 1 [file cancers-15-01666-s001.zip]

Archive with 1 entries (1 files):
- cancers-2238498-supplementary.pdf
